# Supplementary material for: Health and Budget Impact of Liquid-Biopsy-Based Comprehensive Genomic Profile (CGP) Testing in Tissue-Limited Advanced Non-Small Cell Lung Cancer (aNSCLC) Patients
Source: Curr Oncol. 2021 Dec 11;28(6):5278–94. doi: 10.3390/curroncol28060441 (PMC8700634; doi:10.3390/curroncol28060441)
Supplement: Supplementary file 1 [file curroncol-28-00441-s001.zip]

Archive with 1 entries (1 files):
- curroncol-1493117-supplementary.pdf
